# Supplementary material for: Identification of novel and rare variants associated with handgrip strength using whole genome sequence data from the NHLBI Trans-Omics in Precision Medicine (TOPMed) Program
Source: PLoS One. 2021 Jul 2;16(7):e0253611. doi: 10.1371/journal.pone.0253611 (PMC8253404; doi:10.1371/journal.pone.0253611)
Supplement: S2 File — (XLSX) [file pone.0253611.s002.xlsx]

## Sheet: Longevity_wkgp_list
Name	Institution
Arnett, Donna K	University of Kentucky
Aviv, Abraham	Rutgers University
Baccarelli, Andrea	Columbia University
Barnes, Kathleen	University of Colorado Anschutz Medical Campus
Beame, David	University of Washington
Biggs, Mary Lou	University of Washington
Bowers, Michael	University of Washington
Bressler, Jan	University of Texas Health at Houston
Cade, Brian	Brigham & Women's Hospital
Correa, Adolfo	University of Mississippi
Dean, Jennifer	University of Virginia
DeMeo, Dawn	Brigham & Women's Hospital
Du, Margaret Mengmeng	Memorial Sloan Kettering Cancer Center
Fardo, David	University of Kentucky
Gao, Xu	Columbia University
Gonzalez, Gisselle	Brigham & Women's Hospital
Haring, Bernhard	Medical University of Graz
Hernandez, Ryan	University of California, San Francisco
Horvath, Steve	University of California, Los Angeles
Hou, Lifang	Northwestern University
Jiang, Jicai	University of Maryland
Johnson, Craig	University of Washington
Karasik, David	Harvard University
Katsumata, Yuriko	University of Kentucky
Keely, Addison	University of Washington
Kiel, Douglas	Harvard University
Kooperberg, Charles	Fred Hutchinson Cancer Research Center
Lange, Leslie	University of Colorado at Denver
Lira, Olivia	University of Colorado Anschutz Medical Campus
Liu, Simin	Brown University
Lunetta, Kathryn	Boston University
Mainous, Arch (Chip)	University of Florida
Martin, Alexandra	University of Kentucky
McGarvey, Stephen	Brown University
Mikulla, Julie	National Heart, Lung, and Blood Institute, National Institutes of Health
Murabito, Joanne	Boston University
Musani, Solomon	University of Mississippi
Nan, Hongmei	Indiana University
Nannini, Drew	Northwestern University
O'Connell, Jeff	University of Maryland
Psaty, Bruce	University of Washington
Purnell, Jennifer Anne	University of Washington
Qiao, Dandi	Brigham & Women's Hospital
Raffield, Laura	University of North Carolina
Redline, Susan	Brigham & Women's Hospital
Regan, Elizabeth	National Jewish Health
Rich, Stephen	University of Virginia
Rotter, Jerome	Lundquist Institute
Ryan, Kathleen	University of Maryland
Sarnowski, Chloé	University of Texas Health Science Center at Houston
Shade, Lincoln	University of Kentucky
Silverman, Edwin	Brigham & Women's Hospital
Smith, Albert Vernon	University of Michigan
Smith, Jennifer	University of Michigan
Smoller, Sylvia	Albert Einstein College of Medicine
Thorington, Daune	Lundquist Institute
Walsh, Ann	National Heart, Lung, and Blood Institute, National Institutes of Health
Wehr, Kate	University of Washington
Yang, Ivana	University of Colorado at Denver
Zhao, Wei	University of Michigan
Zheng, Yinan	Northwestern University
