# Supplementary material for: Identification of novel and rare variants associated with handgrip strength using whole genome sequence data from the NHLBI Trans-Omics in Precision Medicine (TOPMed) Program
Source: PLoS One. 2021 Jul 2;16(7):e0253611. doi: 10.1371/journal.pone.0253611 (PMC8253404; doi:10.1371/journal.pone.0253611)
Supplement: S4 File — (XLSX) [file pone.0253611.s004.xlsx]

## Sheet: TableS11
S11 Table. Significant expression quantitative trait loci (eQTLs, P<1×10-6) using results in human skeletal muscle tissue from the FUSION study (Taylor et al., 2019) among the 16 lead handgrip strength GWAS SNPs, the 14 SNPs from the handgrip strength UKBB GWAS with a P-value less than 0.001 in TOPMed, and the 10 lead TOPMed SNPs from the MEAN handgrip strength whole genome sequence association a…
			Taylor et al 2019 FUSION Paper						Willems et al 2017 handgrip strength UKBB GWAS
rsid	chr	b37pos	Effect Allele	Other Allele	EAF	Beta	P-value	Gene	Effect Allele	Beta	P-value	Ordered_Beta
rs6687430	1	10633245	A	G	0.51394	-0.410628	3.03017e-07	PEX14	G	0.150144	7.6e-09	-0.150144
rs4245797	2	44125086	T	C	0.39472	0.783826	7.7148e-26	LRPPRC	C	-0.145629	4.3e-08	0.145629
rs7594526	2	44173422	G	T	0.39958	0.748222	5.67594e-24	LRPPRC	T	-0.146521	3.6e-08	0.146521
rs4131367	2	44237874	G	A	0.60849	-0.762399	2.02142e-23	LRPPRC	A	0.150702	1.9e-08	-0.150702
rs10186873	2	44241147	G	A	0.60849	-0.762399	2.02142e-23	LRPPRC	A	0.155275	8e-09	-0.155275
rs10186876	2	44241155	G	A	0.63221	-0.685695	5.01627e-18	LRPPRC	A	0.161923	2.7e-09	-0.161923
rs28394191	2	44172444	C	A	0.39966	0.75204	2.94631e-24	LRPPRC	A	-0.145402	4.6e-08	0.145402
rs3826542	17	46629006	A	G	0.75628	0.671004	2.90295e-14	HOXB2	G	-0.165256	6.1e-09	0.165256
						0.883165	1.99385e-25	HOXB-AS1
						0.89962	1.62726e-26	HOXB3
						0.626196	1.81221e-12	HOXB-AS3
						0.56638	2.53595e-10	HOXB4
						0.430491	2.15461e-06	HOXB6
rs890432	17	46629232	A	G	0.75629	0.670994	2.90354e-14	HOXB2	G	-0.167863	3.2e-09	0.167863
						0.883142	1.99749e-25	HOXB-AS1
						0.899599	1.62985e-26	HOXB3
						0.626173	1.81471e-12	HOXB-AS3
						0.566376	2.53543e-10	HOXB4
						0.430479	2.15542e-06	HOXB6
rs2229304	17	46629593	T	G	0.75629	0.671011	2.90051e-14	HOXB2	G	-0.163597	7.9e-09	0.163597
						0.883162	1.99359e-25	HOXB-AS1
						0.899623	1.62578e-26	HOXB3
						0.626176	1.81503e-12	HOXB-AS3
						0.566383	2.53488e-10	HOXB4
						0.430485	2.15519e-06	HOXB6
rs2288278	17	46661292	A	G	0.67139	0.44137	1.62272e-07	HOXB2	G	-0.162331	3e-09	0.162331
						0.603877	2.44512e-13	HOXB-AS1
						0.745101	1.81386e-20	HOXB3
						0.386198	5.16113e-06	HOXB4
						0.39538	3.00454e-06	HOXB6
rs4793937	17	46663850	A	G	0.16826	-0.654888	3.15786e-10	HOXB2	G	0.188403	4.8e-08	-0.188403
						-0.85006	5.74536e-17	HOXB-AS1
						-0.854899	3.63536e-17	HOXB3
						-0.543456	2.39972e-07	HOXB-AS3
						-0.556478	1.18981e-07	HOXB4
rs6565586	17	79469118	A	T	0.22641	-0.820123	1.09351e-18	ACTG1	T	-0.169031	2.2e-08	0.169031
EAF: Effect Allele Frequency
Beta: effect size (unit kg)

## Sheet: TableS12
S12 Table. Significant methylation quantitative trait loci (meQTLs, P<1×10-6) using results in human skeletal muscle tissue from the FUSION study (Taylor et al., 2019) among the 16 lead handgrip strength GWAS SNPs, the 14 SNPs from the handgrip strength UKBB GWAS with a P-value less than 0.001 in TOPMed, and the 10 lead TOPMed SNPs from the MEAN handgrip strength whole genome sequence association…
			Taylor et al 2019 FUSION Paper							Willems et al 2017 handgrip strength UKBB GWAS
rsid	chr	b37_pos	Effect Allele	Other Allele	EAF	probe	Beta	P-value	Gene	Effect Allele	Beta	P-value	Ordered Beta
rs6687430	1	10633245	A	G	0.51394	cg08496872	0.54458	2.11189e-11	KIF1B	G	0.150144	7.6e-09	-0.150144
						cg25758009	0.453625	3.6092e-08	KIF1B
						cg11802797	0.471953	9.19548e-09	KIF1B
						cg03534684	0.487726	2.69133e-09
						cg15708154	0.387311	3.03645e-06
						cg14138827	0.448885	5.08713e-08
						cg13078941	0.378863	5.05322e-06	PGD
						cg24317742	0.367261	9.97233e-06
						cg05038881	0.468104	1.23189e-08	APITD1
						cg25614726	0.402671	1.16585e-06	APITD1
						cg17425144	0.471925	9.21468e-09	PEX14
						cg25667751	0.41133	6.67455e-07	PEX14
						cg06080068	0.577302	9.45416e-13	PEX14
rs10788958	1	54040670	G	C	0.74502	cg23769140	-0.702522	1.65124e-13	GLIS1	C	-0.156654	1.3e-08	0.156654
						cg08927728	-0.574006	3.12201e-09	GLIS1
						cg07514725	-0.791907	3.35869e-17	GLIS1
						cg11007907	0.718955	3.86281e-14	GLIS1
rs2950250	1	54042714	G	T	0.71068	cg23769140	-0.619145	6.5251e-12	GLIS1	T	-0.162079	5e-09	0.162079
						cg08927728	-0.619395	6.38795e-12	GLIS1
						cg07514725	-0.78289	4.21612e-19	GLIS1
						cg00340953	-0.506784	3.00623e-08	GLIS1
						cg11007907	0.797789	6.9255e-20	GLIS1
rs4634849	1	54043110	T	C	0.70597	cg23769140	-0.636783	9.48217e-13	GLIS1	C	-0.163053	3.1e-09	0.163053
						cg08927728	-0.591634	4.44625e-11	GLIS1
						cg07514725	-0.768849	1.15011e-18	GLIS1
						cg00340953	-0.50824	2.13845e-08	GLIS1
						cg11007907	0.811676	5.77926e-21	GLIS1
rs2950252	1	54048719	G	C	0.71069	cg23769140	-0.61912	6.5434e-12	GLIS1	C	-0.157802	9.8e-09	0.157802
						cg08927728	-0.619424	6.37741e-12	GLIS1	C	-0.157802	9.8e-09	0.157802
						cg07514725	-0.782902	4.21595e-19	GLIS1	C	-0.157802	9.8e-09	0.157802
						cg00340953	-0.506839	2.99692e-08	GLIS1	C	-0.157802	9.8e-09	0.157802
						cg11007907	0.79777	6.95177e-20	GLIS1	C	-0.157802	9.8e-09	0.157802
rs7551844	1	54061333	C	T	0.71541	cg23769140	-0.62649	2.0703e-12	GLIS1	T	-0.16769	1.1e-09	0.16769
						cg08927728	-0.606033	1.20376e-11	GLIS1	T	-0.16769	1.1e-09	0.16769
						cg07514725	-0.773908	5.06972e-19	GLIS1	T	-0.16769	1.1e-09	0.16769
						cg00340953	-0.513071	1.42002e-08	GLIS1	T	-0.16769	1.1e-09	0.16769
						cg11007907	0.775652	4.10969e-19	GLIS1	T	-0.16769	1.1e-09	0.16769
rs11206176	1	54063938	A	G	0.71267	cg23769140	-0.608606	1.05554e-11	GLIS1	G	-0.166695	1.3e-09	0.166695
						cg08927728	-0.601288	1.94685e-11	GLIS1	G	-0.166695	1.3e-09	0.166695
						cg07514725	-0.758247	3.73557e-18	GLIS1	G	-0.166695	1.3e-09	0.166695
						cg00340953	-0.518145	1.0633e-08	GLIS1	G	-0.166695	1.3e-09	0.166695
						cg11007907	0.777834	3.69348e-19	GLIS1	G	-0.166695	1.3e-09	0.166695
rs4926611	1	54111733	C	T	0.64937	cg23769140	-0.471741	7.22605e-08	GLIS1	T	-0.173401	1.3e-10	0.173401
						cg08927728	-0.453336	2.40753e-07	GLIS1
						cg07514725	-0.570564	4.19775e-11	GLIS1
						cg00340953	-0.439653	5.68718e-07	GLIS1
						cg11007907	0.952868	3.95851e-33	GLIS1
						cg14372524	-0.43361	8.23583e-07	GLIS1
rs2110927	2	40354688	T	C	0.60535	cg06708378	0.71466	1.21516e-19	SLC8A1	C	0.161235	4.4e-08	-0.161235
						cg17740179	1.209	1.91785e-81	SLC8A1
						cg07543219	0.390393	2.12304e-06
						cg09668599	-0.523129	1.03456e-10
rs28394191	2	44172444	C	A	0.39966	cg07543219	0.404191	6.17875e-07		A	-0.145402	4.6e-08	0.145402
						cg09668599	-0.519055	7.98965e-11		A	-0.145402	4.6e-08	0.145402
rs7594526	2	44173422	G	T	0.39958	cg07543219	0.400655	8.34013e-07		T	-0.146521	3.6e-08	0.146521
						cg09668599	-0.523903	5.79518e-11
rs4131367	2	44237874	G	A	0.60849	cg09668599	0.529189	1.65081e-10		A	0.150702	1.9e-08	-0.150702
rs10186873	2	44241147	G	A	0.60849	cg09668599	0.529189	1.65081e-10		A	0.155275	8e-09	-0.155275
rs10186876	2	44241155	G	A	0.63221	cg09668599	0.447909	1.35931e-07		A	0.161923	2.7e-09	-0.161923
rs958685	2	70703847	A	C	0.50473	cg16084409	0.432863	3.44818e-07		C	-0.154233	2.8e-09	0.154233
rs2273555	10	104127171	A	G	0.6305	cg07266855	0.698566	7.8798e-15		G	-0.152856	9.1e-09	0.152856
						cg19441834	0.494617	8.73614e-08
						cg01403058	-0.422553	5.64376e-06	FGF8
						cg06726860	-0.430931	3.60698e-06	FGF8
						cg26820037	-0.463924	5.63685e-07	FGF8
						cg00857093	-0.574697	3.46251e-10
						cg26141857	-0.473068	3.28068e-07
						cg05901193	-0.508949	3.48989e-08	NPM3
						cg01699443	-0.484833	1.60634e-07	KCNIP2
						cg20641465	0.62237	7.85333e-12	PITX3
						cg15840438	-0.506579	4.07043e-08	PITX3
						cg24681393	-0.876031	5.87941e-24	PITX3
						cg13437635	0.435605	2.79836e-06	PITX3
						cg12324970	0.478124	2.41953e-07	PITX3
						cg05464552	0.417566	7.33425e-06	GBF1
						cg19659619	0.660301	2.8981e-13	GBF1
						cg23557746	0.538655	4.72095e-09	GBF1
						cg02631092	-1.04299	2.29288e-36	GBF1
						cg01159718	-0.511226	3.00808e-08	PSD
						cg07210908	-0.439984	2.2001e-06	PSD
						cg16722561	0.627608	5.0576e-12	CUEDC2
rs1556659	10	130834698	T	C	0.29403	cg06423949	-0.777946	4.50706e-20		C	-0.155857	6.8e-09	0.155857
						cg14240060	-0.593097	1.30618e-11		C	-0.155857	6.8e-09	0.155857
						cg12737938	-0.485989	4.52152e-08		C	-0.155857	6.8e-09	0.155857
						cg26135388	-0.398482	8.81297e-06		C	-0.155857	6.8e-09	0.155857
						cg18650219	-0.508617	9.52164e-09		C	-0.155857	6.8e-09	0.155857
						cg02220418	-0.464667	1.82e-07		C	-0.155857	6.8e-09	0.155857
rs1015605	10	130834783	A	G	0.27358	cg06423949	-0.750632	1.62683e-17		G	-0.149307	3.8e-08	0.149307
						cg14240060	-0.542937	2.41694e-09		G	-0.149307	3.8e-08	0.149307
						cg12737938	-0.466516	3.70912e-07		G	-0.149307	3.8e-08	0.149307
						cg18650219	-0.46441	4.2085e-07		G	-0.149307	3.8e-08	0.149307
						cg02220418	-0.429149	3.17546e-06		G	-0.149307	3.8e-08	0.149307
rs34845616	11	133792644	A	G	0.32869	cg13113427	0.41616	5.39308e-07		G	-0.167626	1.7e-08	0.167626
						cg06800837	-0.414885	5.86165e-07
						cg00579200	0.525711	1.35214e-10
						cg18457737	-0.398986	1.61872e-06	SPATA19
						cg15485101	-0.432445	1.81291e-07
						cg18881978	0.404269	1.16068e-06	LOC283174
						cg14420757	0.394228	2.17519e-06
						cg19961173	0.69599	1.84341e-18	IGSF9B
						cg06067394	0.663867	9.91795e-17	IGSF9B
						cg08765940	0.466831	1.54857e-08	IGSF9B
						cg15002761	-0.505733	7.3007e-10	IGSF9B
						cg09685934	-0.388038	3.17653e-06	IGSF9B
rs11614333	12	15063995	T	C	0.32075	cg09791475	-0.44736	1.05148e-06	ART4	C	0.180583	5e-11	-0.180583
						cg00121197	-1.02353	8.20584e-36	ART4
						cg15312474	-0.872764	1.87339e-24	ART4
						cg23774991	-0.453318	7.43352e-07
						cg05360958	0.455782	6.43099e-07	MGP
						cg26240885	0.430821	2.68172e-06
						cg08010669	-0.940921	4.10866e-29
						cg14738823	0.43086	2.67586e-06	ERP27
						cg25663415	0.47801	1.67198e-07	ARHGDIB
						cg23216398	0.44635	1.11462e-06	ARHGDIB
						cg12507643	0.423462	4.01749e-06	LINC01489
rs3826542	17	46629006	A	G	0.75628	cg25222129	0.678175	1.41203e-13	HOXB7	G	-0.165256	6.1e-09	0.165256
						cg04234713	0.54394	5.70644e-09
						cg03301258	0.43534	4.01875e-06
						cg21811681	-0.517558	3.27377e-08	CDK5RAP3
						cg13824974	-0.551828	3.31704e-09	CDK5RAP3
						cg18721802	-0.525327	1.97815e-08	CDK5RAP3
						cg00214628	-0.652134	1.40591e-12
						cg07823492	-0.53816	8.44169e-09	HOXB1
						cg05726756	-0.636146	5.42744e-12	HOXB1
						cg26841048	0.524455	2.09407e-08	HOXB2
						cg02458062	0.713443	5.1281e-15	HOXB3
						cg05387167	0.735102	5.92745e-16	HOXB3
						cg25032089	-0.798928	5.73786e-19	HOXB3
						cg23014425	-0.461121	9.8246e-07	HOXB3
						cg06186155	-0.520976	2.6258e-08	HOXB3
						cg21242356	0.701228	1.66133e-14	LOC404266
						cg05487507	-0.587698	2.49233e-10	LOC404266
rs890432	17	46629232	A	G	0.75629	cg25222129	0.678187	1.40926e-13	HOXB7	G	-0.167863	3.2e-09	0.167863
						cg04234713	0.54396	5.69576e-09
						cg03301258	0.435336	4.01826e-06
						cg21811681	-0.517552	3.27352e-08	CDK5RAP3
						cg13824974	-0.551806	3.32035e-09	CDK5RAP3
						cg18721802	-0.52531	1.97941e-08	CDK5RAP3
						cg00214628	-0.652124	1.40603e-12
						cg07823492	-0.538151	8.4424e-09	HOXB1
						cg05726756	-0.636129	5.43134e-12	HOXB1
						cg26841048	0.52448	2.08972e-08	HOXB2
						cg02458062	0.713433	5.12854e-15	HOXB3
						cg05387167	0.735104	5.92078e-16	HOXB3
						cg25032089	-0.798934	5.72666e-19	HOXB3
						cg23014425	-0.461125	9.81898e-07	HOXB3
						cg06186155	-0.520969	2.62572e-08	HOXB3
						cg21242356	0.701231	1.65938e-14	LOC404266
						cg05487507	-0.587685	2.49325e-10	LOC404266
rs2229304	17	46629593	T	G	0.75629	cg25222129	0.678188	1.40994e-13	HOXB7	G	-0.163597	7.9e-09	0.163597
						cg04234713	0.543977	5.69111e-09
						cg03301258	0.435356	4.01498e-06
						cg21811681	-0.517557	3.27344e-08	CDK5RAP3
						cg13824974	-0.551827	3.3167e-09	CDK5RAP3
						cg18721802	-0.525319	1.97882e-08	CDK5RAP3
						cg00214628	-0.652133	1.40575e-12
						cg07823492	-0.538165	8.43739e-09	HOXB1
						cg05726756	-0.636141	5.42857e-12	HOXB1
						cg26841048	0.524487	2.08951e-08	HOXB2
						cg02458062	0.713419	5.13848e-15	HOXB3
						cg05387167	0.73509	5.93284e-16	HOXB3
						cg25032089	-0.798922	5.73946e-19	HOXB3
						cg23014425	-0.461143	9.81143e-07	HOXB3
						cg06186155	-0.520992	2.62265e-08	HOXB3
						cg21242356	0.701221	1.66201e-14	LOC404266
						cg05487507	-0.587698	2.49185e-10	LOC404266
rs2288278	17	46661292	A	G	0.67139	cg25222129	0.444981	3.26415e-07	HOXB7	G	-0.162331	3e-09	0.162331
						cg03301258	0.489513	1.62878e-08
						cg00214628	-0.565559	4.36948e-11
						cg21901790	-0.407319	3.20651e-06
						cg04904318	-0.44499	3.26238e-07	HOXB1
						cg07823492	-0.467633	7.40352e-08	HOXB1
						cg05726756	-0.498115	8.78206e-09	HOXB1
						cg26841048	0.396533	5.92339e-06	HOXB2
						cg02458062	0.567864	3.59064e-11	HOXB3
						cg05387167	0.64213	3.60949e-14	HOXB3
						cg25032089	-0.942697	6.65369e-33	HOXB3
						cg03386144	0.4366	5.53357e-07
						cg22266211	-0.40187	4.3817e-06
						cg04099180	-0.429699	8.47405e-07
						cg21242356	0.51279	2.97176e-09	LOC404266
						cg05487507	-0.475148	4.44174e-08	LOC404266
rs4793937	17	46663850	A	G	0.16826	cg25222129	-0.768903	1.48724e-13	HOXB7	G	0.188403	4.8e-08	-0.188403
						cg04234713	-0.556884	1.74068e-07
						cg04353251	-0.543606	3.49748e-07
						cg00214628	0.582672	4.24843e-08
						cg07823492	0.588969	2.97706e-08	HOXB1
						cg05726756	0.585119	3.70209e-08	HOXB1
						cg02458062	-0.576527	5.98545e-08	HOXB3
						cg05387167	-0.611715	7.93485e-09	HOXB3
						cg25032089	0.632712	2.21952e-09	HOXB3
						cg23014425	0.692264	4.47207e-11	HOXB3
						cg06186155	0.736641	1.81204e-12	HOXB3
						cg21242356	-0.663014	3.21587e-10	LOC404266
						cg05487507	0.931988	4.027e-20	LOC404266
rs6565586	17	79469118	A	T	0.22641	cg16296754	0.524478	4.03404e-07		T	-0.169031	2.2e-08	0.169031
						cg05356851	0.800213	1.31708e-15
						cg21334048	0.705281	3.64048e-12
						cg19825371	0.769704	1.96225e-14
						cg09841001	0.954121	1.19432e-22
						cg18194032	-0.510879	8.2237e-07
						cg08515891	0.558845	6.06679e-08
						cg01755100	0.516005	6.303e-07
						cg09240747	0.780261	7.8401e-15
						cg21186576	0.802446	1.07429e-15
						cg26314966	0.928278	2.53878e-21
						cg07475394	1.02463	1.27827e-26
						cg10034690	-0.62675	9.45931e-10
						cg14316944	0.461249	9.30207e-06
						cg10002435	0.645585	2.68993e-10	NPLOC4
						cg21028142	0.546461	1.21991e-07	NPLOC4
						cg13683213	0.561081	5.33761e-08	TSPAN10
						cg02944007	-0.469529	6.32237e-06	TSPAN10
						cg09655341	-0.562761	4.84613e-08	PDE6G
						cg03151661	-0.661793	8.77882e-11	PDE6G
						cg21016445	-0.467885	6.82988e-06	PDE6G
EAF: Effect Allele Frequency
Beta: effect size (unit kg)
